# Supplementary material for: Incident Cardiometabolic Comorbidities in Smokers with/Without Chronic Obstructive Pulmonary Disease: A Long-Term Cohort Study
Source: J Clin Med. 2024 Dec 14;13(24):7627. doi: 10.3390/jcm13247627 (PMC11728173; doi:10.3390/jcm13247627)
Supplement: Supplementary file 1 [file jcm-13-07627-s001.zip]

Archive with 1 entries (1 files):
- jcm-3349389-supplementary.pdf
